# Supplementary material for: Development and Characterization of Ammonia Removal Moving Bed Biofilms for Landfill Leachate Treatment
Source: Microorganisms. 2024 Nov 23;12(12):2404. doi: 10.3390/microorganisms12122404 (PMC11677484; doi:10.3390/microorganisms12122404)
Supplement: Supplementary file 1 [file microorganisms-12-02404-s001.zip]

Archive with 1 entries (1 files):
- microorganisms-3240510-supplementary.pptx
